# Supplementary material for: Development of Visuospatial Attention in Typically Developing Children
Source: Front Psychol. 2017 Dec 6;8:2064. doi: 10.3389/fpsyg.2017.02064 (PMC5724151; doi:10.3389/fpsyg.2017.02064)
Supplement: Supplementary file 4 [file Table4.XLSX]

## Sheet: Star cancellation all omitted S
Dunn's pairwise comparison
Sample 1-Sample 2	Test Statistic	Std. Error	Std. Test Statistic	Sig.	Adj. Sig.
15-8	67.125	16.5403	4.05827	4.94372e-05	0.0038561
16-8	67.125	16.5403	4.05827	4.94372e-05	0.0038561
15-5	68.4444	17.8656	3.83108	0.00012758	0.00995124
16-5	68.4444	17.8656	3.83108	0.00012758	0.00995124
15-7	55.8929	15.9386	3.50676	0.000453605	0.0353812
16-7	55.8929	15.9386	3.50676	0.000453605	0.0353812
14-8	56.1635	16.2191	3.4628	0.000534586	0.0416977
17-8	58.2159	16.912	3.44228	0.000576837	0.0449933
15-6	55.5455	16.912	3.28438	0.00102209	0.0797227
16-6	55.5455	16.912	3.28438	0.00102209	0.0797227
14-5	57.4829	17.5686	3.27191	0.00106823	0.083322
17-5	59.5354	18.2103	3.26933	0.00107802	0.0840859
11-8	59.4375	18.4926	3.21412	0.00130844	0.102058
16-10	51.1923	16.2191	3.1563	0.00159785	0.124632
15-10	51.1923	16.2191	3.1563	0.00159785	0.124632
11-5	60.7569	19.6869	3.08616	0.00202757	0.158151
13-8	46.2132	15.2758	3.02527	0.00248414	0.193763
12-8	48.2019	16.2191	2.97193	0.00295939	0.230832
14-7	44.9313	15.605	2.87928	0.00398582	0.310894
17-7	46.9838	16.3241	2.87819	0.00399965	0.311972
13-5	47.5327	16.7017	2.84598	0.00442743	0.34534
12-5	49.5214	17.5686	2.81874	0.00482121	0.376055
15-9	44.6071	15.9386	2.79868	0.00513116	0.40023
16-9	44.6071	15.9386	2.79868	0.00513116	0.40023
17-6	46.6364	17.2758	2.69952	0.00694387	0.541622
14-6	44.5839	16.598	2.6861	0.00722919	0.563877
11-7	48.2054	17.9565	2.68457	0.00726239	0.566466
17-10	42.2832	16.598	2.54749	0.0108502	0.846319
11-6	47.858	18.8258	2.54214	0.0110175	0.859367
14-10	40.2308	15.8914	2.53161	0.0113541	0.885622
16-13	20.9118	15.2758	1.36895	0.171014	1
15-13	20.9118	15.2758	1.36895	0.171014	1
16-12	18.9231	16.2191	1.16672	0.243325	1
15-12	18.9231	16.2191	1.16672	0.243325	1
16-11	7.6875	18.4926	0.415707	0.677625	1
15-11	7.6875	18.4926	0.415707	0.677625	1
16-17	-8.90909	16.912	-0.52679	0.598339	1
15-16	0	16.5403	0	1	1
15-17	-8.90909	16.912	-0.52679	0.598339	1
16-14	10.9615	16.2191	0.675842	0.499141	1
15-14	10.9615	16.2191	0.675842	0.499141	1
11-17	-1.22159	18.8258	-0.0648891	0.948262	1
11-14	-3.27404	18.2059	-0.179834	0.857283	1
11-12	-11.2356	18.2059	-0.61714	0.537142	1
11-13	-13.2243	17.3708	-0.761294	0.446482	1
11-9	36.9196	17.9565	2.05606	0.0397765	1
11-10	43.5048	18.2059	2.3896	0.0168667	1
17-14	2.05245	16.598	0.123656	0.901588	1
17-12	10.014	16.598	0.603324	0.546293	1
17-13	12.0027	15.6775	0.765598	0.443915	1
17-9	35.6981	16.3241	2.18684	0.0287545	1
14-12	7.96154	15.8914	0.500997	0.616373	1
14-13	9.95023	14.9274	0.666576	0.505043	1
14-9	33.6456	15.605	2.15607	0.031078	1
12-13	-1.98869	14.9274	-0.133224	0.894016	1
12-9	25.6841	15.605	1.64588	0.099788	1
12-10	32.2692	15.8914	2.03061	0.0422946	1
12-6	36.6224	16.598	2.20643	0.0273539	1
12-7	36.9698	15.605	2.36909	0.0178318	1
13-9	23.6954	14.6221	1.62051	0.105122	1
13-10	30.2805	14.9274	2.02853	0.0425067	1
13-6	34.6337	15.6775	2.20913	0.0271654	1
13-7	34.9811	14.6221	2.39234	0.0167415	1
9-10	-6.58516	15.605	-0.42199	0.673033	1
9-6	10.9383	16.3241	0.670073	0.502811	1
9-7	11.2857	15.3133	0.736986	0.461131	1
9-8	22.5179	15.9386	1.41279	0.157719	1
9-5	23.8373	17.31	1.37708	0.168487	1
10-6	4.35315	16.598	0.262269	0.793114	1
10-7	4.70055	15.605	0.30122	0.763247	1
10-8	15.9327	16.2191	0.982342	0.325931	1
10-5	17.2521	17.5686	0.981987	0.326106	1
6-7	-0.347403	16.3241	-0.0212816	0.983021	1
6-8	-11.5795	16.912	-0.684693	0.493538	1
6-5	12.899	18.2103	0.708336	0.478736	1
7-8	-11.2321	15.9386	-0.704712	0.480989	1
7-5	12.5516	17.31	0.725106	0.468387	1
8-5	1.31944	17.8656	0.0738541	0.941126	1

## Sheet: Star Cancellation time
Dunn's pairwise comparison
Sample 1-Sample 2	Test Statistic	Std. Error	Std. Test Statistic	Sig.	Adj. Sig.
17-5	121.394	20.4299	5.94197	2.81618e-09	2.19662e-07
15-5	114.625	20.0432	5.7189	1.07217e-08	8.36292e-07
14-5	111.974	19.71	5.68108	1.33846e-08	1.044e-06
13-5	100.402	18.7374	5.35836	8.39799e-08	6.55043e-06
17-6	107.894	20.4299	5.28117	1.28359e-07	1.0012e-05
15-6	101.125	20.0432	5.04535	4.52685e-07	3.53094e-05
14-6	98.4744	19.71	4.99615	5.84859e-07	4.5619e-05
16-5	95.2083	20.0432	4.75016	2.03258e-06	0.000158542
13-6	86.902	18.7374	4.63788	3.52003e-06	0.000274562
17-7	81.3344	18.3138	4.44115	8.94791e-06	0.000697937
12-5	85.7436	19.71	4.35025	1.35983e-05	0.00106067
17-8	82.1439	18.9734	4.32942	1.49505e-05	0.00116614
15-7	74.5655	17.8814	4.17	3.04593e-05	0.00237583
14-7	71.9148	17.5071	4.10774	3.99547e-05	0.00311647
16-6	81.7083	20.0432	4.07661	4.56966e-05	0.00356434
15-8	75.375	18.5564	4.06194	4.86661e-05	0.00379596
14-8	72.7244	18.196	3.99671	6.4228e-05	0.00500978
13-7	60.3424	16.4044	3.67842	0.000234684	0.0183053
12-6	72.2436	19.71	3.66532	0.000247031	0.0192684
17-9	66.4773	18.3138	3.6299	0.000283534	0.0221156
13-8	61.152	17.1377	3.56827	0.000359351	0.0280294
10-5	66.2051	19.71	3.35895	0.000782382	0.0610258
15-9	59.7083	17.8814	3.33913	0.000840403	0.0655515
14-9	57.0577	17.5071	3.25911	0.00111763	0.0871751
11-5	71.7292	22.0865	3.24764	0.00116365	0.0907646
16-7	55.1488	17.8814	3.08415	0.00204137	0.159227
16-8	55.9583	18.5564	3.01558	0.00256486	0.200059
17-10	55.1888	18.6212	2.96377	0.00303897	0.23704
9-5	54.9167	19.4199	2.82785	0.00468618	0.365522
13-9	45.4853	16.4044	2.77274	0.00555862	0.433572
10-6	52.7051	19.71	2.67402	0.00749471	0.584588
15-10	48.4199	18.196	2.66101	0.00779063	0.607669
11-6	58.2292	22.0865	2.63641	0.00837881	0.653547
12-7	45.6841	17.5071	2.60945	0.00906873	0.707361
14-10	45.7692	17.8284	2.56721	0.0102521	0.799664
12-8	46.4936	18.196	2.55515	0.0106142	0.827911
17-15	6.76894	18.9734	0.356759	0.721273	1
17-14	9.41958	18.6212	0.505853	0.61296	1
17-13	20.992	17.5884	1.19351	0.23267	1
17-16	26.1856	18.9734	1.38012	0.16755	1
17-12	35.6503	18.6212	1.91451	0.0555554	1
17-11	49.6648	21.1205	2.35149	0.0186982	1
15-14	2.65064	18.196	0.145671	0.884181	1
15-13	14.223	17.1377	0.829926	0.406581	1
15-16	-19.4167	18.5564	-1.04636	0.295395	1
15-12	28.8814	18.196	1.58724	0.112459	1
15-11	42.8958	20.7467	2.0676	0.0386777	1
14-13	11.5724	16.7469	0.691019	0.489554	1
14-16	-16.766	18.196	-0.921411	0.356836	1
14-12	26.2308	17.8284	1.47129	0.141213	1
14-11	40.2452	20.425	1.97039	0.0487939	1
13-16	-5.19363	17.1377	-0.303052	0.76185	1
13-12	14.6584	16.7469	0.87529	0.381416	1
13-11	28.6728	19.4881	1.4713	0.141211	1
13-10	34.1968	16.7469	2.04198	0.0411532	1
16-12	9.46474	18.196	0.520154	0.602956	1
16-11	23.4792	20.7467	1.13171	0.257758	1
16-10	29.0032	18.196	1.59393	0.110952	1
16-9	40.2917	17.8814	2.25327	0.0242419	1
12-11	14.0144	20.425	0.68614	0.492625	1
12-10	19.5385	17.8284	1.09592	0.273115	1
12-9	30.8269	17.5071	1.76082	0.078269	1
11-10	5.52404	20.425	0.270455	0.78681	1
11-9	16.8125	20.1452	0.834566	0.403962	1
11-7	31.6696	20.1452	1.57207	0.115935	1
11-8	32.4792	20.7467	1.56551	0.117463	1
10-9	11.2885	17.5071	0.644792	0.519062	1
10-7	26.1456	17.5071	1.49342	0.135326	1
10-8	26.9551	18.196	1.48137	0.138507	1
9-7	14.8571	17.1799	0.864799	0.387149	1
9-8	15.6667	17.8814	0.876144	0.380952	1
9-6	41.4167	19.4199	2.13269	0.0329503	1
7-8	-0.809524	17.8814	-0.0452719	0.963891	1
7-6	26.5595	19.4199	1.36764	0.171424	1
7-5	40.0595	19.4199	2.0628	0.0391313	1
8-6	25.75	20.0432	1.28473	0.198888	1
8-5	39.25	20.0432	1.95827	0.0501983	1
6-5	13.5	21.4271	0.630044	0.528666	1

## Sheet: Ogden Figure Copy Score
Dunn's pairwise comparison
Sample 1-Sample 2	Test Statistic	Std. Error	Std. Test Statistic	Sig.	Adj. Sig.
9-5	54.1667	9.96925	5.43337	5.52981e-08	4.31325e-06
10-5	54.1667	10.1182	5.3534	8.63155e-08	6.73261e-06
12-5	54.1667	10.1182	5.3534	8.63155e-08	6.73261e-06
14-5	54.1667	10.1182	5.3534	8.63155e-08	6.73261e-06
15-5	54.1667	10.2892	5.26442	1.40632e-07	1.09693e-05
16-5	54.1667	10.2892	5.26442	1.40632e-07	1.09693e-05
17-5	54.1667	10.4877	5.16477	2.40736e-07	1.87774e-05
13-5	49.6078	9.61889	5.15734	2.50485e-07	1.95379e-05
11-5	54.1667	11.3381	4.77738	1.77591e-06	0.000138521
7-5	37.5595	9.96925	3.76754	0.000164865	0.0128595
6-5	39.3939	10.4877	3.7562	0.000172516	0.0134562
8-5	34.7917	10.2892	3.38138	0.000721234	0.0562562
15-13	4.55882	8.79767	0.518185	0.604329	1
16-13	4.55882	8.79767	0.518185	0.604329	1
17-13	4.55882	9.02905	0.504906	0.613625	1
15-8	19.375	9.52595	2.03392	0.0419598	1
14-15	0	9.34096	0	1	1
14-16	0	9.34096	0	1	1
9-6	14.7727	9.40142	1.57133	0.116106	1
10-6	14.7727	9.5592	1.54539	0.122251	1
11-6	14.7727	10.8422	1.36252	0.173035	1
12-6	14.7727	9.5592	1.54539	0.122251	1
14-17	0	9.5592	0	1	1
14-6	14.7727	9.5592	1.54539	0.122251	1
15-6	14.7727	9.74004	1.5167	0.129342	1
16-6	14.7727	9.74004	1.5167	0.129342	1
17-6	14.7727	9.94953	1.48477	0.137606	1
15-16	0	9.52595	0	1	1
9-7	16.6071	8.81931	1.88304	0.0596946	1
10-7	16.6071	8.98732	1.84784	0.0646251	1
11-7	16.6071	10.3416	1.60586	0.108304	1
12-7	16.6071	8.98732	1.84784	0.0646251	1
15-17	0	9.74004	0	1	1
14-7	16.6071	8.98732	1.84784	0.0646251	1
15-7	16.6071	9.17943	1.80917	0.0704248	1
16-7	16.6071	9.17943	1.80917	0.0704248	1
17-7	16.6071	9.40142	1.76645	0.0773203	1
9-8	19.375	9.17943	2.1107	0.0347984	1
10-8	19.375	9.34096	2.0742	0.0380609	1
11-8	19.375	10.6503	1.81919	0.0688821	1
12-8	19.375	9.34096	2.0742	0.0380609	1
16-17	0	9.74004	0	1	1
14-13	4.55882	8.59703	0.530279	0.595918	1
14-8	19.375	9.34096	2.0742	0.0380609	1
16-8	19.375	9.52595	2.03392	0.0419598	1
17-8	19.375	9.74004	1.98921	0.0466779	1
9-10	0	8.98732	0	1	1
9-11	0	10.3416	0	1	1
9-12	0	8.98732	0	1	1
9-14	0	8.98732	0	1	1
9-15	0	9.17943	0	1	1
9-16	0	9.17943	0	1	1
9-17	0	9.40142	0	1	1
9-13	-4.55882	8.42124	-0.541348	0.588268	1
10-11	0	10.4852	0	1	1
10-12	0	9.15223	0	1	1
10-14	0	9.15223	0	1	1
10-15	0	9.34096	0	1	1
10-16	0	9.34096	0	1	1
10-17	0	9.5592	0	1	1
10-13	-4.55882	8.59703	-0.530279	0.595918	1
11-12	0	10.4852	0	1	1
11-14	0	10.4852	0	1	1
11-15	0	10.6503	0	1	1
11-16	0	10.6503	0	1	1
11-17	0	10.8422	0	1	1
11-13	-4.55882	10.0042	-0.455689	0.648614	1
12-14	0	9.15223	0	1	1
12-15	0	9.34096	0	1	1
12-16	0	9.34096	0	1	1
12-17	0	9.5592	0	1	1
12-13	-4.55882	8.59703	-0.530279	0.595918	1
13-6	10.2139	9.02905	1.13123	0.25796	1
13-7	12.0483	8.42124	1.43071	0.152515	1
13-8	14.8162	8.79767	1.6841	0.0921619	1
6-7	-1.83442	9.40142	-0.195121	0.845298	1
6-8	-4.60227	9.74004	-0.472511	0.636562	1
7-8	-2.76786	9.17943	-0.301528	0.763012	1

## Sheet: Ogden Figure Copy Time
Dunn's pairwise comparison
Sample 1-Sample 2	Test Statistic	Std. Error	Std. Test Statistic	Sig.	Adj. Sig.
14-5	120.872	19.9628	6.05486	1.40536e-09	1.09618e-07
17-5	120.152	20.6919	5.8067	6.37144e-09	4.96972e-07
15-5	111.583	20.3002	5.49667	3.87036e-08	3.01888e-06
16-5	106.458	20.3002	5.24421	1.56956e-07	1.22426e-05
14-7	84.967	17.7316	4.79184	1.6526e-06	0.000128903
14-6	90.3566	18.8599	4.79094	1.66005e-06	0.000129484
13-5	88.3333	18.9777	4.65459	3.24624e-06	0.000253207
17-6	89.6364	19.63	4.56629	4.96433e-06	0.000387218
12-5	90.7949	19.9628	4.54821	5.41034e-06	0.000422006
17-7	84.2468	18.5486	4.54194	5.57389e-06	0.000434763
15-6	81.0682	19.2167	4.21863	2.45792e-05	0.00191718
14-9	74.1099	17.7316	4.17953	2.92107e-05	0.00227844
15-7	75.6786	18.1107	4.17868	2.9321e-05	0.00228704
17-9	73.3896	18.5486	3.95661	7.60221e-05	0.00592973
16-6	75.9432	19.2167	3.95193	7.7522e-05	0.00604672
16-7	70.5536	18.1107	3.89569	9.79179e-05	0.0076376
14-10	67.7308	18.057	3.75094	0.00017617	0.0137413
14-11	76.4135	20.6869	3.69381	0.000220917	0.0172315
15-9	64.8214	18.1107	3.57919	0.000344664	0.0268838
17-10	67.0105	18.8599	3.55306	0.000380771	0.0297002
17-11	75.6932	21.3913	3.5385	0.000402408	0.0313878
14-8	63.3301	18.4293	3.43637	0.000589554	0.0459853
16-9	59.6964	18.1107	3.2962	0.000980005	0.0764404
17-8	62.6098	19.2167	3.25809	0.00112163	0.0874874
13-6	57.8182	17.814	3.24567	0.00117175	0.0913968
12-6	60.2797	18.8599	3.19618	0.00139259	0.108622
15-11	67.125	21.0127	3.1945	0.00140074	0.109257
15-10	58.4423	18.4293	3.17116	0.00151834	0.11843
13-7	52.4286	16.6148	3.15554	0.00160202	0.124957
12-7	54.8901	17.7316	3.09561	0.00196411	0.1532
16-11	62	21.0127	2.9506	0.00317158	0.247384
16-10	53.3173	18.4293	2.89307	0.00381501	0.297571
15-8	54.0417	18.7943	2.87543	0.00403482	0.314716
8-5	57.5417	20.3002	2.83454	0.00458918	0.357956
10-5	53.141	19.9628	2.66201	0.0077676	0.605873
16-8	48.9167	18.7943	2.60274	0.00924827	0.721365
13-9	41.5714	16.6148	2.50208	0.0123467	0.963046
14-17	-0.72028	18.8599	-0.038191	0.969535	1
14-15	-9.28846	18.4293	-0.504004	0.614259	1
14-16	-14.4135	18.4293	-0.782093	0.43416	1
14-12	30.0769	18.057	1.66567	0.0957799	1
14-13	32.5385	16.9616	1.91836	0.0550652	1
17-15	8.56818	19.2167	0.445871	0.65569	1
17-16	13.6932	19.2167	0.712566	0.476114	1
17-12	29.3566	18.8599	1.55656	0.119574	1
17-13	31.8182	17.814	1.78614	0.0740769	1
15-16	-5.125	18.7943	-0.272689	0.785092	1
15-12	20.7885	18.4293	1.12801	0.259316	1
15-13	23.25	17.3575	1.33948	0.180414	1
16-12	15.6635	18.4293	0.84992	0.39537	1
16-13	18.125	17.3575	1.04422	0.296384	1
12-13	-2.46154	16.9616	-0.145124	0.884613	1
12-8	33.2532	18.4293	1.80436	0.0711746	1
12-10	37.6538	18.057	2.08528	0.0370441	1
12-9	44.033	17.7316	2.4833	0.013017	1
12-11	46.3365	20.6869	2.2399	0.0250975	1
13-8	30.7917	17.3575	1.77397	0.0760675	1
13-10	35.1923	16.9616	2.07482	0.0380029	1
13-11	43.875	19.738	2.22287	0.0262244	1
8-10	-4.40064	18.4293	-0.238784	0.811273	1
8-9	-10.7798	18.1107	-0.595217	0.551699	1
8-11	-13.0833	21.0127	-0.62264	0.533521	1
8-7	21.6369	18.1107	1.19471	0.232202	1
8-6	27.0265	19.2167	1.40641	0.159603	1
10-9	6.37912	17.7316	0.35976	0.719027	1
10-11	-8.68269	20.6869	-0.41972	0.67469	1
10-7	17.2363	17.7316	0.972064	0.331019	1
10-6	22.6259	18.8599	1.19968	0.230263	1
9-11	-2.30357	20.4035	-0.112901	0.910109	1
9-7	10.8571	17.4002	0.623968	0.532648	1
9-6	16.2468	18.5486	0.875901	0.381084	1
9-5	46.7619	19.6689	2.37745	0.0174328	1
11-7	8.55357	20.4035	0.419221	0.675055	1
11-6	13.9432	21.3913	0.651815	0.514521	1
11-5	44.4583	22.3697	1.98743	0.0468743	1
7-6	5.38961	18.5486	0.290567	0.771383	1
7-5	35.9048	19.6689	1.82546	0.0679323	1
6-5	30.5152	20.6919	1.47474	0.140282	1

## Sheet: Reading Substitution
Dunn's pairwise comparison
Sample 1-Sample 2	Test Statistic	Std. Error	Std. Test Statistic	Sig.	Adj. Sig.
13-7	45.6	10.2838	4.43414	9.24385e-06	0.00072102
16-7	45.6	11.0489	4.12712	3.67343e-05	0.00286527
12-7	40.6769	10.854	3.74764	0.000178504	0.0139233
14-7	40.6769	10.854	3.74764	0.000178504	0.0139233
9-7	35.7538	10.854	3.29407	0.000987475	0.0770231
15-7	34.9333	11.0489	3.16171	0.00156847	0.12234
11-7	37.6	12.2402	3.07184	0.00212742	0.165938
17-7	33.9636	11.2749	3.01234	0.00259246	0.202212
5-6	0	31.6041	0	1	1
5-13	0	26.5527	0	1	1
5-16	0	26.8583	0	1	1
5-12	-4.92308	26.7787	-0.183843	0.854137	1
5-14	-4.92308	26.7787	-0.183843	0.854137	1
5-11	-8	27.3699	-0.292291	0.770064	1
5-9	-9.84615	26.7787	-0.367686	0.713108	1
5-15	-10.6667	26.8583	-0.397146	0.69126	1
5-17	-11.6364	26.9521	-0.431743	0.665928	1
5-10	-20.5	26.7787	-0.765533	0.443954	1
5-8	-23.0833	26.8583	-0.859449	0.390093	1
5-7	-45.6	27.0641	-1.68489	0.0920103	1
6-13	0	19.2901	0	1	1
6-16	0	19.7086	0	1	1
6-12	-4.92308	19.6	-0.251177	0.801677	1
6-14	-4.92308	19.6	-0.251177	0.801677	1
6-11	-8	20.4003	-0.39215	0.694947	1
6-9	-9.84615	19.6	-0.502354	0.615418	1
6-15	-10.6667	19.7086	-0.541219	0.588357	1
6-17	-11.6364	19.8362	-0.586623	0.557457	1
6-10	-20.5	19.6	-1.04592	0.295599	1
6-8	-23.0833	19.7086	-1.17123	0.241506	1
6-7	-45.6	19.9882	-2.28135	0.0225278	1
13-10	20.5	9.50741	2.15621	0.031067	1
16-10	20.5	10.3301	1.98449	0.0472014	1
13-14	-4.92308	9.50741	-0.517815	0.604587	1
13-11	8	11.0636	0.723089	0.469625	1
16-11	8	11.7781	0.679224	0.496996	1
13-12	4.92308	9.50741	0.517815	0.604587	1
16-12	4.92308	10.3301	0.476575	0.633665	1
16-9	9.84615	10.3301	0.95315	0.340514	1
13-16	0	9.7293	0	1	1
13-15	-10.6667	9.7293	-1.09635	0.272928	1
13-17	-11.6364	9.98518	-1.16536	0.243872	1
16-14	4.92308	10.3301	0.476575	0.633665	1
13-8	23.0833	9.7293	2.37256	0.0176653	1
16-15	10.6667	10.5347	1.01253	0.311286	1
16-17	-11.6364	10.7715	-1.0803	0.28001	1
16-8	23.0833	10.5347	2.19117	0.0284393	1
13-9	9.84615	9.50741	1.03563	0.300375	1
14-11	3.07692	11.5955	0.265354	0.790737	1
14-17	-6.71329	10.5715	-0.635038	0.525403	1
14-10	15.5769	10.1214	1.53901	0.123802	1
12-11	3.07692	11.5955	0.265354	0.790737	1
14-15	-5.74359	10.3301	-0.556004	0.578208	1
12-9	4.92308	10.1214	0.486402	0.626682	1
12-17	-6.71329	10.5715	-0.635038	0.525403	1
12-10	15.5769	10.1214	1.53901	0.123802	1
12-8	18.1603	10.3301	1.75799	0.078749	1
14-8	18.1603	10.3301	1.75799	0.078749	1
12-15	-5.74359	10.3301	-0.556004	0.578208	1
14-9	4.92308	10.1214	0.486402	0.626682	1
12-14	0	10.1214	0	1	1
11-9	1.84615	11.5955	0.159213	0.873501	1
11-15	-2.66667	11.7781	-0.226408	0.820884	1
11-17	-3.63636	11.9904	-0.303273	0.761682	1
11-10	12.5	11.5955	1.078	0.281033	1
11-8	15.0833	11.7781	1.28062	0.200327	1
9-15	-0.820513	10.3301	-0.0794292	0.936691	1
9-17	-1.79021	10.5715	-0.169344	0.865526	1
9-10	-10.6538	10.1214	-1.05261	0.292522	1
9-8	13.2372	10.3301	1.28142	0.200048	1
15-17	-0.969697	10.7715	-0.0900247	0.928268	1
15-10	9.83333	10.3301	0.951909	0.341143	1
15-8	12.4167	10.5347	1.17865	0.238539	1
17-10	8.86364	10.5715	0.838449	0.401778	1
17-8	11.447	10.7715	1.06271	0.287912	1
10-8	2.58333	10.3301	0.250078	0.802527	1
10-7	25.1	10.854	2.31251	0.0207495	1
8-7	22.5167	11.0489	2.03791	0.0415585	1
Each row tests the null hypothesis that the Sample 1 and Sample 2 distributions are the same. Asymptotic significances (2-sided tests) are displayed. The significance level is ,05.
a. Significance values have been adjusted by the Bonferroni correction for multiple tests.

## Sheet: Reading time
Dunn's pairwise comparison
Sample 1-Sample 2	Test Statistic	Std. Error	Std. Test Statistic	Sig.	Adj. Sig.
15-7	101.892	17.1041	5.95716	2.56659e-09	2.00194e-07
16-7	100.267	17.1041	5.86215	4.56903e-09	3.56385e-07
17-7	92.5545	17.4539	5.30281	1.14036e-07	8.89481e-06
15-8	84	16.3081	5.15082	2.59353e-07	2.02295e-05
16-8	82.375	16.3081	5.05117	4.39102e-07	3.425e-05
15-9	75.2917	15.7149	4.79111	1.65861e-06	0.000129371
13-7	75.6294	15.9197	4.75067	2.02747e-06	0.000158142
16-9	73.6667	15.7149	4.68771	2.76286e-06	0.000215503
14-7	78.2154	16.8024	4.65502	3.23954e-06	0.000252684
17-8	74.6629	16.6746	4.47764	7.54731e-06	0.00058869
15-10	70.2917	15.9914	4.39559	1.10471e-05	0.000861673
12-7	72.7154	16.8024	4.32768	1.50687e-05	0.00117536
16-10	68.6667	15.9914	4.29398	1.75502e-05	0.00136891
15-6	105.958	25.7854	4.10925	3.96955e-05	0.00309625
17-9	65.9545	16.0949	4.09785	4.17e-05	0.0032526
16-6	104.333	25.7854	4.04622	5.20503e-05	0.00405992
13-8	57.7377	15.0613	3.83352	0.000126325	0.00985334
14-8	60.3237	15.9914	3.77226	0.000161775	0.0126185
17-10	60.9545	16.365	3.72469	0.000195558	0.0152535
17-6	96.6212	26.0187	3.71353	0.00020439	0.0159424
12-8	54.8237	15.9914	3.42833	0.000607316	0.0473707
13-9	49.0294	14.4169	3.40084	0.000671803	0.0524006
14-9	51.6154	15.386	3.3547	0.000794498	0.0619708
14-6	82.2821	25.5862	3.21587	0.00130049	0.101438
13-6	79.6961	25.0155	3.18587	0.00144318	0.112568
12-6	76.7821	25.5862	3.00091	0.00269172	0.209954
12-9	46.1154	15.386	2.99724	0.0027244	0.212503
13-10	44.0294	14.7178	2.99157	0.00277544	0.216484
14-10	46.6154	15.6683	2.97514	0.00292856	0.228428
15-11	50.7292	18.233	2.78227	0.00539797	0.421042
11-7	51.1625	18.9483	2.70011	0.00693161	0.540666
16-11	49.1042	18.233	2.69315	0.00707808	0.55209
12-10	41.1154	15.6683	2.62411	0.00868753	0.677627
15-16	-1.625	16.3081	-0.0996438	0.920627	1
15-17	-9.33712	16.6746	-0.55996	0.575506	1
15-14	23.6763	15.9914	1.48056	0.138723	1
15-13	26.2623	15.0613	1.74369	0.0812131	1
15-12	29.1763	15.9914	1.8245	0.0680767	1
16-17	-7.71212	16.6746	-0.462507	0.643718	1
16-14	22.0513	15.9914	1.37895	0.167911	1
16-13	24.6373	15.0613	1.6358	0.101882	1
16-12	27.5513	15.9914	1.72288	0.08491	1
17-14	14.3392	16.365	0.876208	0.380917	1
17-13	16.9251	15.4574	1.09495	0.273538	1
17-12	19.8392	16.365	1.21229	0.225401	1
17-11	41.392	18.5615	2.22999	0.0257482	1
14-13	2.58597	14.7178	0.175704	0.860527	1
14-12	5.5	15.6683	0.351027	0.725568	1
14-11	27.0529	17.9503	1.5071	0.131785	1
13-12	2.91403	14.7178	0.197993	0.84305	1
13-11	24.4669	17.1269	1.42856	0.153129	1
12-11	21.5529	17.9503	1.2007	0.229868	1
11-10	19.5625	17.9503	1.08981	0.275795	1
11-9	24.5625	17.7044	1.38737	0.16533	1
11-8	33.2708	18.233	1.82476	0.0680374	1
11-6	55.2292	27.0439	2.0422	0.0411313	1
10-9	5	15.386	0.324971	0.745203	1
10-8	13.7083	15.9914	0.857232	0.391317	1
10-7	31.6	16.8024	1.88069	0.0600147	1
10-6	35.6667	25.5862	1.39398	0.163324	1
9-8	8.70833	15.7149	0.554146	0.579479	1
9-7	26.6	16.5394	1.60828	0.107774	1
9-6	30.6667	25.4143	1.20667	0.22756	1
8-7	17.8917	17.1041	1.04605	0.295539	1
8-6	21.9583	25.7854	0.851582	0.394446	1
7-6	4.06667	26.296	0.15465	0.877098	1
